# Supplementary material for: Classification for Longevity Potential: The Use of Novel Biomarkers
Source: Front Public Health. 2016 Oct 28;4:233. doi: 10.3389/fpubh.2016.00233 (PMC5083840; doi:10.3389/fpubh.2016.00233)
Supplement: Supplementary file 1 [file Table_1.XLS]

## Sheet: Table S1
Table S1. Descriptives of variables measured in the Leiden Longevity Study stratified by gender and separately for members of longlived families and the controls.
	Total	Male					Female
Characteristics		Controls		Offspring			Controls		Offspring
Number of individuals	2415	315		772			429		899
	Percentage missing	Mean	SD	Mean	SD	P-value	Mean	SD	Mean	SD	P-value
Age(years)	0	61.19	-7.46	59.33	6.58		56.9	6.95	59.43	6.47
BMI index	15	25.83	-3.23	25.75	2.96	0.807	25.4	3.88	25.03	4.01	0.078
Cardiovascular risk factors
Smoking YES N(%)	15.2	42	0.15	88	0.138	0.316	58	0.158	98	0.128	0.536
Hypertension YES N(%)	14.8	73	0.271	148	0.228	0.422	105	0.285	171	0.223	0.001
Diabetes YES N(%)	14.3	27	0.101	32	0.048	0.007	20	0.054	28	0.036	0.069
Cholesterol(mmol/l)	2.6	5.47	1.12	5.46	1.12	0.75	5.73	1.15	5.68	1.24	0.241
HDL-C(mmol/l)	2.7	1.23	0.35	1.27	0.37	0.047	1.56	0.49	1.6	0.45	0.114
LDL-C(mmol/l)	5.3	3.3	0.95	3.3	0.94	0.702	3.39	0.94	3.38	1.02	0.61
Framingham Risk Score		13.12	7.93	10.96	6.61	0.01	4.47	3.007	4.17	2.33	0.001
Longevity markers
Glucose (mmol/l)	2	6.4	2.2	5.91	1.38	0.001	5.9	1.41	5.72	1.22	0.004
Insuline (mmol/l)*	5.3	19.32	2.36	17.48	2.26	0.141	16.61	2.25	14.75	2.23	0.004
Free triiodothyronine	2.7	4.3	0.67	4.31	0.66	0.568	4.02	0.85	3.89	0.69	0.019
Triglyceride (mmol/l)*	2.6	1.85	1.72	1.74	1.71	0.105	1.5	1.71	1.36	1.66	8.14816e-05
Total cholesterol over HDL-C ratio	2.7	4.78	1.58	4.57	1.42	0.032	3.98	1.38	3.77	1.21	0.002
LDL particle size (nm)	2.7	20.82	0.76	20.97	0.78	0.012	21.45	0.8	21.58	0.75	0.002
Adiponectine	3.5	4.66	2.15	4.92	2.25	0.03	7.13	3.65	7.65	3.44	0.032
Additional measures
Whole Blood Cell count	2.15321	7.00756	1.67548	6.94967	2.07998	0.861	6.86533	1.71453	6.81175	1.72294	0.707
Hemoglobin	2.15321	9.41543	0.676676	9.44316	0.59939	0.563	8.60431	0.593515	8.56282	0.604547	0.085
Hematocrite	2.15321	0.445338	0.0311888	0.45141	0.150034	0.27	0.412148	0.027868	0.411136	0.0275188	0.243
Platlet count	2.15321	240.691	56.4727	240.934	53.1467	0.807	273.093	63.0298	270.676	60.6015	0.98
Neutrophil percentage	2.40166	60.4477	8.13118	60.6381	8.04427	0.462	59.0969	7.41549	59.5016	8.52885	0.284
Lymphocyte percentage	2.40166	28.3593	7.15382	27.6604	7.18291	0.058	30.4122	6.66806	30.1052	7.31002	0.358
Monocyte percentage	2.40166	5.59323	1.31077	5.86609	1.57423	0.004	5.10623	1.53587	5.23291	2.78862	0.505
Eosinophil percentage	2.40166	2.8071	1.48108	2.91082	1.63255	0.255	2.66667	1.79976	2.44828	1.48177	0.034
Basophil percentage	2.40166	0.734839	0.380528	0.765831	0.437697	0.3	0.735252	0.397624	0.726376	0.786579	0.583
Large unstained cell percentage	2.40166	2.05516	0.7304	2.16503	0.876011	0.077	1.98445	0.700778	2.02526	1.32697	0.54
IGF1 BP3 (mg/L)	2.6501	4.21613	0.949535	4.22923	0.886308	0.5	4.49426	0.918275	4.42849	0.880404	0.487
IGF1 (nmol/L)	2.6501	17.2329	4.94751	17.5538	5.06278	0.956	17.1946	5.23793	17.0848	5.249	0.432
Fructosamin (mmol/L)	2.6501	233.268	40.6596	230.132	31.3608	0.241	229.981	34.4048	229.249	34.5159	0.736
FreeT3 (pmol/L)	2.6501	4.3	0.671086	4.31032	0.664621	0.568	4.01794	0.846399	3.89066	0.692182	0.019
FreeT4 (pmol/L)	2.6501	15.5448	2.20096	15.4078	2.19188	0.27	15.0531	2.69842	14.9933	2.56711	0.628
TSH (mU/L)*	3.06418	1.51389	1.83483	1.55534	1.81413	0.526	1.58541	2.32055	1.62043	2.13618	0.591
HsCRP (mg/L)*	2.93996	1.37089	2.73874	1.35256	2.82468	0.556	1.51507	2.95997	1.43847	2.9822	0.298
Homocystein (µmol/mol)	21.1594	13.7948	3.59486	13.3755	3.48273	0.258	11.9	3.70871	12.0891	3.24763	0.779
CMV (% seropositives)	19.089	50.4		39.3		0.009	51.5		50.7		0.486
Il6 nmol/L*	8.69565	0.388911	3.12183	0.3845	3.02096	0.767	0.355035	2.95426	0.34054	2.93905	0.229
IgG1A IgG1 G0 (relative intensities)	21.8219	79.7596	1.33861	77.6818	1.29001	0.949	75.1235	1.32358	76.4165	1.3474	0.21
IgG1C IgG1 G2 (relative intensities)	21.8219	40.1334	1.24463	40.2878	1.25014	0.514	42.2638	1.31431	40.0416	1.30978	0.282
IgG1D IgG1 G0N (relative intensities)	21.8219	15.8954	1.4812	15.0772	1.4203	0.372	15.5472	1.43479	15.2769	1.46065	0.021
IgG1E IgG1 G1N (relative intensities)	21.8219	20.2782	1.29289	20.0112	1.32077	0.728	21.3183	1.29434	20.3392	1.29954	0.01
IgG1F IgG1 G2N (relative intensities)	21.8219	3.61141	1.4101	3.59515	1.46188	0.862	3.87532	1.50857	3.54454	1.43149	0.017
IgG2A G0 (relative intensities)	21.8219	118.028	1.30308	115.132	1.29759	0.903	113.472	1.3347	115.958	1.35788	0.221
IgG2C G2 (relative intensities)	21.8219	29.8867	1.23594	29.6414	1.25697	0.118	30.4662	1.32405	29.1188	1.30574	0.626
IgG2D G0N (relative intensities)	21.8219	21.1394	1.44729	19.9351	1.42045	0.254	21.4734	1.413	21.0172	1.46743	0.007
IgG2E G1N (relative intensities)	21.8219	13.0479	1.32975	12.772	1.3429	0.43	13.9013	1.33419	13.2537	1.32278	0.027
IgG2F G2N (relative intensities)	21.8219	3.4001	1.76345	3.22124	1.62803	0.263	3.56769	1.75011	3.24936	1.60713	0.028
Height (cm)	14.9896	178.619	6.78594	178.967	6.62315	0.988	167.011	6.16308	166.526	5.89328	0.556
Weight (kg)	14.9896	82.5324	12.0955	82.5211	10.8636	0.794	70.8342	11.5432	69.4008	11.6419	0.044
Free fatty acids (mmol/L)	2.6087	0.264298	1.64219	0.251623	1.656	0.235	0.275099	1.9002	0.283456	1.82648	0.703
HDL particle size (nm)	2.73292	8.7767	0.416992	8.81078	0.43771	0.169	9.18658	0.509243	9.24927	0.466338	0.009
ApoE (mg/dL)	2.6087	2.78728	1.01582	2.83974	1.03951	0.401	2.9077	1.04952	2.89626	1.01153	0.358
APOE234 rs429358 + rs7412	1.9
APOE-219 rs405509	1.5
Leptine (ng/mL)	2.6087	10.0907	9.33676	10.2315	12.9766	0.625	30.6723	26.9069	28.5626	23.7201	0.077
Vitamin D (ng/mL)*	2.44306	18.9323	9.69148	17.6277	10.1676	0.116	18.5638	10.8864	16.7993	9.4418	0.015
GPCho (O-34:3) (relative intensities)*	8.9	0.579177	1.30945	0.609302	1.30415	0.04	0.677325	1.33977	0.705711	1.32528	0.001
GPCho (O-34:1) (relative intensities)*	8.9	0.368949	1.23677	0.377178	1.22512	0.177	0.413027	1.24157	0.431437	1.23979	6.07188e-05
GPCho (O-36:3) (relative intensities)*	8.9	0.167583	1.34502	0.173199	1.34935	0.232	0.185371	1.34087	0.193896	1.35637	0.001
GPCho (O-36:2) (relative intensities)*	8.9	0.0985354	1.35238	0.103775	1.36365	0.031	0.108765	1.33852	0.116111	1.36003	2.33691e-05
GPEtn (38:6) (relative intensities)*	8.9	1.23453	1.67232	1.1748	1.79793	0.342	1.56402	1.6491	1.44736	1.62797	0.008
SM (d18:1/14:0) (relative intensities)*	8.9	0.515617	1.29306	0.513547	1.25443	0.995	0.570789	1.26579	0.606474	1.2652	0.002
SM (d18:1/15:0) (relative intensities)*	8.9	0.271931	1.29551	0.273172	1.2606	0.531	0.307895	1.27074	0.330071	1.26675	0.000370855
SM (d18:1/16:0) (relative intensities)*	8.9	6.95943	1.18256	6.98419	1.18313	0.766	7.50989	1.18117	7.7892	1.18132	0.002
SM (d18:1/17:0) (relative intensities)*	8.9	0.114925	1.27498	0.113622	1.28022	0.727	0.130607	1.30918	0.139194	1.33222	0.071
SM (d18:1/18:2) (relative intensities)*	8.9	0.0360277	1.31154	0.03671	1.31937	0.342	0.0461917	1.33277	0.0481778	1.30597	0.032
SM (d18:1/21:0) (relative intensities)*	8.9	0.390111	1.32145	0.392024	1.29452	0.874	0.459232	1.28307	0.487219	1.29135	0.003
SM (d18:1/23:1) (relative intensities)*	8.9	0.654408	1.26227	0.657961	1.23645	0.671	0.80983	1.2403	0.850527	1.24408	0.006
SM (d18:1/23:0) (relative intensities)*	8.9	0.943463	1.25076	0.943115	1.24578	0.707	1.06401	1.22564	1.10182	1.2387	0.026
TG (52:1) (relative intensities)*	8.9	9.28444	1.75546	8.5884	1.7891	0.091	7.32213	1.71401	6.6806	1.74748	0.001
TG (54:7) (relative intensities)*	8.9	0.69758	1.84021	0.690694	1.85066	0.902	0.636092	1.80556	0.571571	1.72982	0.00018402
TG (54:6) (relative intensities)*	8.9	2.80496	1.87544	2.69571	1.90308	0.38	2.35498	1.87827	2.07394	1.81384	7.49498e-05
TG (56:7) (relative intensities)*	8.9	2.15164	1.81837	2.06026	1.84428	0.363	1.83674	1.88713	1.63948	1.72578	0.001
TG (56:6) (relative intensities)*	8.9	2.3508	1.65649	2.22729	1.66479	0.133	2.02476	1.63101	1.85428	1.59314	0.000283421
TG (57:2) (relative intensities)*	8.9	2.06379	1.61763	1.91399	1.67404	0.078	1.64828	1.56801	1.50638	1.70276	0.001
