# Supplementary material for: Classification for Longevity Potential: The Use of Novel Biomarkers
Source: Front Public Health. 2016 Oct 28;4:233. doi: 10.3389/fpubh.2016.00233 (PMC5083840; doi:10.3389/fpubh.2016.00233)
Supplement: Supplementary file 2 [file Table_2.XLS]

## Sheet: Table S2
Table S2. Joint analysis of all longevity and CVD risk factors.
	Male N=10161			Female N=12852
	log-OR3	SE	P-value	log-OR3	SE	P-value
Age	-0.042	0.012	1.9 x 10-4	0.067	0.01	5.2 x 10-11
Current smoking	-0.269	0.209	0.099	-0.055	0.188	0.384
Hypertension	-0.029	0.178	0.434	-0.383	0.154	0.006
Diabetes	-0.298	0.324	0.179	0.008	0.346	0.491
Total/HDL-C	-0.1	0.134	0.229	-0.169	0.155	0.138
Glucose	-0.128	0.048	0.004	-0.083	0.053	0.058
Insulin	-0.001	0.003	0.327	-0.001	0.004	0.361
LDLC	-0.165	0.242	0.248	0.045	0.442	0.46
HDLC	-0.305	0.565	0.296	-0.486	0.539	0.185
Total Cholesterol	0.176	0.255	0.245	0.074	0.431	0.433
LDL size	0.072	0.121	0.277	0.099	0.109	0.18
Free triiodothyronine	-0.012	0.105	0.454	-0.124	0.081	0.063
Triglyceride	-0.017	0.089	0.425	-0.166	0.206	0.216
Adiponectin	0.041	0.036	0.128	0.016	0.021	0.229
1Consisting of 716 male healthy agers and 300 male controls.
2Consisting of 873 female healthy agers and 412 female controls.
3Effects of the risk factors (except age) are adjusted for age.
